# Supplementary material for: An inter- laboratory proficiency testing exercise for rabies diagnosis in Latin America and the Caribbean
Source: PLoS Negl Trop Dis. 2017 Apr 3;11(4):e0005427. doi: 10.1371/journal.pntd.0005427 (PMC5391118; doi:10.1371/journal.pntd.0005427)
Supplement: S1 Table — (XLSX) [file pntd.0005427.s001.xlsx]

## Sheet: Panel_BinaryData_forsubmission
ID2	S01	S02	S03	S04	S05	S06	S07	S08	S09	S10	S11	S12	S13	S14	S15	S16	S17	S18	S19	S20
L06	1	2	2	1	2	1	1	1	1	1	1	2	1	1	2	1	1	1	1	2
L08	2	2	3	1	3	1	1	2	1	2	2	2	2	2	2	1	2	1	2	2
L10	1	1	2	2	1	2	1	2	1	1	2	1	1	2	1	2	2	2	1	2
L12	2	2	2	1	2	2	1	2	1	1	2	2	2	2	2	1	2	1	3	2
L14	2	2	2	1	2	1	2	2	1	1	2	1	2	2	2	1	2	1	3	2
L16	3	2	2	1	2	1	1	2	1	1	2	1	2	2	2	1	2	1	2	2
L18	2	2	1	1	2	1	1	1	1	1	2	1	2	2	2	1	2	1	2	2
L20	1	1	2	1	1	1	1	2	1	1	2	1	3	1	2	1	2	1	1	2
L22	2	2	2	1	2	1	1	2	1	2	2	1	2	2	2	1	2	1	3	2
L24	2	1	2	1	3	1	1	3	1	1	2	1	2	2	2	1	2	1	1	2
L28	1	1	1	1	1	2	1	1	1	1	1	1	1	1	1	1	2	1	1	2
L01	2	1	2	1	2	1	1	2	1	1	2	2	2	2	2	1	2	1	2	2
L07	3	2	2	1	2	1	1	2	1	1	2	1	3	2	2	1	2	1	1	2
L09	2	2	2	2	2	1	2	2	2	1	2	2	2	2	2	1	2	1	NA	2
L11	2	2	2	1	2	1	1	2	1	1	2	1	2	2	2	1	2	2	2	2
L13	1	1	2	1	2	1	1	2	1	1	2	1	3	2	2	1	2	1	1	2
L15	2	1	2	1	2	1	1	2	1	1	2	1	2	2	2	1	2	1	2	2
L17	1	2	2	2	2	1	2	1	1	1	1	1	NA	NA	2	1	2	1	1	2
L21	3	3	1	3	3	1	1	3	1	3	1	1	2	2	2	3	2	NA	NA	NA
L23	2	2	2	1	2	2	2	2	1	1	2	2	2	2	2	1	2	1	2	2
L25	1	1	2	2	1	1	2	2	1	2	1	2	NA	2	1	2	2	NA	NA	NA
L27	1	1	2	1	2	1	1	2	1	1	2	1	2	2	2	1	2	1	1	2
L29	2	2	2	1	2	1	1	2	1	1	3	2	2	2	2	1	2	1	3	2
LCDC	1	1	2	1	2	1	1	2	1	1	2	1	2	2	2	1	2	1	1	2
	LabID is the de-identified ID for each participating laboratory. LCDC is the CDC result Columns S01-S20 represent the CDC Samples 1-20. Sample 18-20 are the Controls.
	Values:
	1= Positive
	2=Negative
	3=Indetermined (per laboratory)
	NA= No Answer
